# Supplementary material for: Genomic and in-vitro characteristics of a novel strain Lacticaseibacillus chiayiensis AACE3 isolated from fermented blueberry
Source: Front Microbiol. 2023 May 19;14:1168378. doi: 10.3389/fmicb.2023.1168378 (PMC10235500; doi:10.3389/fmicb.2023.1168378)
Supplement: Supplementary file 3 [file Table_3.XLSX]

## Sheet: Sheet1
Supplementary Table S3. Information on the COG and KEGG annotated classification of genes unique to L. chiayiensis AACE3
Gene Position	Encoded protein name	COG_category	KEGG_ko	KEGG_Pathway	Description
locus_01843	hypothetical protein	S	-	-	Phage-related minor tail protein
locus_00448	hypothetical protein	S	ko:K06919	-	Phage plasmid primase, P4
locus_00478	hypothetical protein	S	-	-	Phage tail protein
locus_00465	hypothetical protein	S	-	-	overlaps another CDS with the same product name
locus_00445	Putative DNA repair helicase RadD	S	-	-	helicase activity
locus_00469	hypothetical protein	S	-	-	Phage capsid family
locus_00740	Tyrosine recombinase XerH	S	-	-	Phage integrase family
locus_00467	hypothetical protein	S	-	-	Phage portal protein
locus_00741	hypothetical protein	-	-	-	-
locus_00446	hypothetical protein	-	-	-	-
locus_00468	ATP-dependent Clp protease proteolytic subunit	OU	ko:K01358	ko04112,ko04212,map04112,map04212	Belongs to the peptidase S14 family
locus_00434	LexA repressor	S	-	-	sequence-specific DNA binding
locus_00433	hypothetical protein	-	-	-	-
locus_00486	hypothetical protein	-	-	-	-
locus_01810	hypothetical protein	V	ko:K06147,K06148,K12292,K20344	ko02010,ko02020,ko02024,map02010,map02020,map02024	ABC-type bacteriocin lantibiotic exporters, contain an N-terminal double-glycine peptidase domain
locus_00770	hypothetical protein	-	-	-	-
locus_01912	hypothetical protein	M	-	-	Peptidase_C39 like family
locus_01887	hypothetical protein	-	-	-	-
locus_00447	hypothetical protein	S	-	-	Protein of unknown function (DUF669)
locus_01882	hypothetical protein	-	-	-	-
locus_00451	hypothetical protein	S	-	-	Protein of unknown function (DUF1642)
locus_02084	hypothetical protein	-	-	-	-
locus_00463	hypothetical protein	V	-	-	HNH nucleases
locus_00464	hypothetical protein	L	-	-	Phage terminase, small subunit
locus_00007	hypothetical protein	EGP	-	-	Major Facilitator Superfamily
locus_02085	hypothetical protein	-	-	-	-
locus_00742	hypothetical protein	E	-	-	Zn peptidase
locus_00773	hypothetical protein	-	-	-	-
locus_01154	hypothetical protein	-	-	-	-
locus_00081	hypothetical protein	-	-	-	-
locus_00796	hypothetical protein	S	-	-	Bacteriophage holin
locus_00485	hypothetical protein	-	-	-	-
locus_01865	hypothetical protein	S	-	-	YopX protein
locus_00453	hypothetical protein	-	-	-	-
locus_01741	hypothetical protein	P	ko:K04758	-	FeoA
locus_00743	HTH-type transcriptional regulator SinR	K	-	-	Helix-turn-helix XRE-family like proteins
locus_00767	hypothetical protein	-	-	-	-
locus_01854	hypothetical protein	-	-	-	-
locus_00470	hypothetical protein	S	-	-	Phage gp6-like head-tail connector protein
locus_01855	hypothetical protein	S	-	-	Psort location Cytoplasmic, score
locus_00586	hypothetical protein	-	-	-	-
locus_00449	hypothetical protein	S	-	-	VRR_NUC
locus_00745	hypothetical protein	-	-	-	-
locus_00438	hypothetical protein	-	-	-	-
locus_00461	hypothetical protein	-	-	-	-
locus_00795	hypothetical protein	-	-	-	-
locus_00750	hypothetical protein	-	-	-	-
locus_01631	hypothetical protein	-	-	-	-
locus_01884	hypothetical protein	K	-	-	Helix-turn-helix domain
locus_00455	hypothetical protein	-	-	-	-
locus_00995	Neutral endopeptidase	O	ko:K07386	-	Peptidase family M13
locus_00088	hypothetical protein	-	-	-	-
locus_00744	hypothetical protein	-	-	-	-
locus_00435	hypothetical protein	S	-	-	sequence-specific DNA binding
locus_00487	hypothetical protein	-	-	-	-
locus_00749	hypothetical protein	-	-	-	-
locus_00443	hypothetical protein	-	-	-	-
locus_00768	hypothetical protein	-	-	-	-
locus_02543	hypothetical protein	-	-	-	-
locus_00456	hypothetical protein	-	-	-	-
locus_01864	hypothetical protein	-	-	-	-
locus_00775	hypothetical protein	-	-	-	-
locus_00748	hypothetical protein	-	-	-	-
locus_00096	hypothetical protein	-	-	-	-
locus_02230	hypothetical protein	-	-	-	-
locus_00140	hypothetical protein	-	-	-	-
locus_02819	hypothetical protein	-	-	-	-
locus_00437	hypothetical protein	-	-	-	-
locus_02860	hypothetical protein	-	-	-	-
locus_02280	hypothetical protein	-	-	-	-
locus_00466	hypothetical protein	-	-	-	-
locus_01883	hypothetical protein	-	-	-	-
locus_00080	hypothetical protein	-	-	-	-
locus_00436	hypothetical protein	-	-	-	-
locus_02671	hypothetical protein	-	-	-	-
locus_02099	hypothetical protein	-	-	-	-
locus_01124	hypothetical protein	-	-	-	-
locus_01684	hypothetical protein	-	-	-	-
locus_02637	hypothetical protein	-	-	-	-
locus_00274	hypothetical protein	-	-	-	-
locus_02330	hypothetical protein	-	-	-	-
locus_01791	hypothetical protein	-	-	-	-
locus_01968	hypothetical protein	-	-	-	-
locus_02522	hypothetical protein	-	-	-	-
locus_02261	hypothetical protein	-	-	-	-
locus_00670	hypothetical protein	-	-	-	-
locus_00338	hypothetical protein	-	-	-	-
locus_01363	hypothetical protein	-	-	-	-
locus_00751	hypothetical protein	-	-	-	-
locus_02061	hypothetical protein	-	-	-	-
locus_01879	hypothetical protein	-	-	-	-
locus_02479	hypothetical protein	-	-	-	-
locus_00771	hypothetical protein	-	-	-	-
locus_01869	hypothetical protein	-	-	-	-
locus_01149	hypothetical protein	-	-	-	-
locus_02517	hypothetical protein	-	-	-	-
locus_00293	hypothetical protein	-	-	-	-
locus_01337	hypothetical protein	-	-	-	-
locus_00032	hypothetical protein	-	-	-	-
locus_01913	hypothetical protein	-	-	-	-
locus_01305	hypothetical protein	-	-	-	-
locus_00439	hypothetical protein	-	-	-	-
locus_00419	hypothetical protein	-	-	-	-
locus_01619	hypothetical protein	-	-	-	-
locus_01592	hypothetical protein	-	-	-	-
locus_02670	hypothetical protein	-	-	-	-
locus_00931	hypothetical protein	-	-	-	-
locus_00285	hypothetical protein	-	-	-	-
locus_01807	hypothetical protein	-	-	-	-
locus_01833	hypothetical protein	-	-	-	-
locus_02582	hypothetical protein	-	-	-	-
locus_01501	hypothetical protein	-	-	-	-
